# Supplementary material for: Isogenic iPSC-derived CTBP1 mutant neuronal cells exhibit neurodevelopmental defects
Source: Front Neurosci. 2025 Dec 12;19:1695464. doi: 10.3389/fnins.2025.1695464 (PMC12741082; doi:10.3389/fnins.2025.1695464)
Supplement: Supplementary file 1 [file Data_Sheet_1.zip › High Resolution Supplementary/SupplementaryTable_1 Adjusted p values _Common genes_Heterozygous_homozygous.xlsx]

## Sheet: Sheet1
Gene_name	logFC.Heterozygous	adj.P.Value	logFC.Homozygous	adj.P.Value
MSN	4.46	2.11724e-12	4.79	1.94e-12		\
NPTX2	-2.77	1.11e-11	-3.65	3.51e-11
SPON1	-3.38	2.43e-11	-5.02	1.56e-10
NFIA	-2.49	5.31e-11	-3.21	6.68e-11
PCDHB15	-2.78	7.97e-11	-2.34	9.81e-10
FAM120B	2.39	1.05e-10	2.46	1.42e-10
WDR90	3.48	1.52e-10	3.78	8.96e-11
RPS4Y1	4.03	9.59e-10	2.36	2.48e-06
PCDHA2	-3.2	1.19e-09	-2.21	4.42e-08
CRYZ	-9.89	2.5e-09	-9.64	1.41e-08
DDC	-3.12	2.5e-09	-2.81	2.35e-08
CLCN7	4.73	2.61e-09	4.42	1.32e-08
SPARCL1	-4.24	3.06e-09	-3.71	2.35e-08
TMEM132E	-2.67	6.24e-09	-2.08	1.75e-07
GNPDA1	2.14	6.33e-09	2.14	1.41e-08
NKX2-2	-5.47	7.03e-09	-10.1	1.78e-07
FOXA1	-2.79	7.03e-09	-2.73	5.23e-08
SOX14	-4.45	7.03e-09	-5.84	2.62e-07
GATA3	-2.14	7.9e-09	-9.77	5.38e-06
IGFBP5	-4.62	1.4e-08	-2.25	6.17e-06
FEV	-6.23	1.6e-08	-8.59	3.15e-06
TYW3	-8.77	1.64e-08	-8.51	8.98e-08
SULF1	-4.1	2.68e-08	-5.87	7.05e-07
TPH2	-4.39	7.79e-08	-5.58	6.7e-07
NR4A3	-2.87	8.14e-08	-2.49	9.26e-07
PALMD	-3.3	8.55e-08	-5.02	1.4e-06
AC069277.1	-5.12	9.38e-08	-2.9	8.07e-07
HEPH	5.86	1.04e-07	-4.69	0.00459
ADAMTS10	2.8	1.15e-07	2.6	5.96e-07
CCDC152	-8.34	1.34e-07	-5.67	3.72e-06
LINC01967	-3.46	1.57e-07	-3.93	8.47e-07
CTSF	-5.96	1.93e-07	-7.69	7.77e-07
HLA-B	2.37	1.96e-07	4.06	1.56e-10
ASS1	-3.24	2.25e-07	-2.11	7.71e-06
AC026412.1	2.84	2.25e-07	2.92	2.69e-07
AC010595.1	-7.32	2.64e-07	-7.06	1.24e-06
RTL8A	2.44	3.06e-07	4.67	7.08e-11
SHH	-2.82	3.62e-07	-6.39	2.8e-06
LDLRAD4	-3.09	5e-07	-2.62	4.82e-06
FOXF1	-8.07	6.17e-07	-7.68	3.38e-06
DRD1	-5.45	6.55e-07	-8.08	5.88e-07
WTAPP1	-7.3	6.59e-07	-2.05	0.00117
TCEAL7	3.92	7.44e-07	2.89	6.06e-05
HOXA9	-3.89	7.66e-07	-2.17	3.55e-05
OPRM1	-2.78	8.73e-07	-2.89	3.88e-06
RAB33A	3.98	9e-07	3.56	6.39e-06
TFAP2C	-7.31	1.14e-06	-4.67	2.32e-05
DLL4	-2.47	1.48e-06	-2.12	2.09e-05
AC023794.2	-2.27	1.84e-06	2.03	3.99e-08
IRX4	-4.98	2.15e-06	-2.35	3.7e-05
PNPLA4	2.19	2.51e-06	2.53	6.7e-07
PLIN2	3.22	2.7e-06	3.04	9.53e-06
HRC	2.08	3e-06	2.67	2e-07
AL133325.3	-6.16	3.56e-06	-7.14	2.68e-05
PPP1R3C	-3.22	4.09e-06	-4.23	1.23e-05
SLC6A17	-3.26	4.87e-06	-4.08	1.75e-05
SLC17A8	-5.73	6.08e-06	-8.37	0.000316
GABRA3	2.67	6.16e-06	-2.8	0.00865
PIEZO2	5.75	8.88e-06	3.84	0.00119
ITPRIPL2	3.98	9.64e-06	3.76	3.06e-05
ISL1	-4.32	1.12e-05	-8.09	0.00012
LINC01210	-4.2	1.15e-05	-7.35	0.00012
HEY2	-3.37	1.89e-05	-8.24	0.00384
PLXNA4	2.01	2.1e-05	-2.63	0.000924
IFI44L	-4.58	2.45e-05	-4.15	0.000111
LINC01981	-4.22	2.69e-05	-3.12	0.000287
SHISA6	6.16	3.18e-05	3.95	0.00455
GSX2	5.39	3.43e-05	3.27	0.00746
H3C7	3.25	3.95e-05	3.48	2.61e-05
ERMN	-5.47	4.08e-05	-7.9	2.76e-05
SHOX2	2.05	4.5e-05	-5.02	0.00364
AP005131.3	-5.31	5.08e-05	-2.43	0.0169
FAM107A	2.13	5.09e-05	-2.11	0.0171
AC007159.1	-5.81	5.42e-05	-7.02	2.18e-05
CRYBA2	-6.84	5.8e-05	-6.74	0.00017
FGF19	-5.29	6.06e-05	-3.79	0.000322
TTC6	-3.08	6.21e-05	-2.94	0.000271
IFI44	-6.11	6.24e-05	-5.04	0.000999
HOXC6	-7.1	7.18e-05	2.42	1.18e-07
GRM7-AS3	-4.8	7.67e-05	-3.47	0.000586
HOXB8	-9.63	8.65e-05	2.53	2.05e-07
SUCLG2	3.68	8.67e-05	3.45	0.000264
SERPINA5	4.35	9.02e-05	3.08	0.00459
ASNSP1	-6.84	0.000115	-3.95	0.00136
LINC00261	-4.86	0.00014	-7.12	5.13e-05
SLCO2A1	-5.59	0.00015	-3.34	0.00117
HOXB9	-10.6	0.000164	2.56	4.53e-08
HAGLROS	3.94	0.000188	3.34	0.00151
ULBP1	-2.78	0.000232	-2.47	0.00143
FOXL2	-5.65	0.000251	3.75	3.32e-06
ADRB1	-4.37	0.000255	-2.69	0.00283
SYNPO2	-3.79	0.00026	-2.8	0.00199
SERPINB9	3.57	0.000261	2.53	0.00943
EIF1AY	-4.17	0.000308	-6.48	6.15e-05
BEST3	-3.4	0.000314	-7.85	0.000118
ZNF204P	4.13	0.000362	4.54	0.000174
PRAME	3.01	0.000381	3.74	4.49e-05
MT1F	-2.5	0.000403	-4.25	0.000291
ARHGAP36	-6.22	0.000421	-7.11	0.00024
MME	5.29	0.00048	4.01	0.00734
MT2A	-2.41	0.000484	-2.23	0.00212
LINC02306	4.06	0.000512	2.45	0.0427
HOXB5	-10.3	0.000518	2.41	7.53e-07
MIRLET7BHG	-3.04	0.000536	-3.83	0.00109
AC010478.1	-3.57	0.0006	-5.61	0.00133
STPG1	3.82	0.000603	2.27	0.0479
AL672277.1	-2.54	0.00062	-7.2	2.61e-05
IL1RAPL2	-5.41	0.000853	-3.03	0.00644
NFIX	-5.14	0.000936	-4.74	0.0024
OTX1	-2.3	0.000939	-5.13	0.000254
F10	3.17	0.00101	3.37	0.000749
Z99289.1	3.22	0.00105	3.07	0.00224
ALX1	5.11	0.00115	4.79	0.00257
SLC7A8	5.26	0.00126	4.57	0.006
STOM	4.76	0.00132	4.54	0.00255
BCAN	-2.24	0.00179	-3.44	0.00133
TLR6	3.6	0.00191	2.39	0.0475
EMP1	-3.67	0.00205	-3.2	0.00793
EVA1C	-2.96	0.00251	-3.07	0.00518
DSC3	-3.11	0.00255	2.89	4.61e-06
LDLRAD4-AS1	-4.12	0.00269	-2.75	0.0202
CXCL14	2.84	0.00278	-4.53	0.0229
ARX	-2.68	0.00289	-4.39	0.00207
COL6A3	-5.09	0.00345	-5	0.00858
MT1X	-2.26	0.00381	-4.7	0.000832
UBE2L2	-2.87	0.00394	-2.61	0.0138
LINC00682	-7.22	0.00414	-6.97	0.00898
FAM92B	-2.09	0.00416	-3.15	0.00177
H2BC9	3.16	0.00432	3.56	0.00184
WNT3A	6.02	0.00433	4.94	0.0234
PRSS16	5.4	0.00441	4.92	0.0106
TSPEAR-AS2	2.51	0.00478	2.32	0.0111
TMSB15B	2.67	0.00489	2.16	0.0288
C8orf34	-2.26	0.0051	-2.59	0.00617
COL12A1	-2.19	0.00512	-2.69	0.00739
SP9	-2.16	0.00561	-3.88	0.00137
AC011595.1	-2.15	0.00576	-2.92	0.00343
INSM2	-2.19	0.00589	-3.97	0.00258
RNF43	4.09	0.0063	3.15	0.0478
SELENOP	-2.35	0.00633	-2.16	0.0164
AP005131.1	-3.2	0.00647	-4.64	0.00628
HAS2	-3.1	0.00807	-7.35	0.032
OLIG3	-2.55	0.00813	-3.93	0.00992
AC091849.1	4.19	0.00884	4.12	0.0115
MRAP2	-2.14	0.0116	-6.39	0.000168
AL157895.2	-2.5	0.0121	-3.71	0.00804
NPR3	-4.22	0.0139	-6.3	0.0146
DRC1	-2.09	0.0145	-2.84	0.00981
AC026412.2	2.48	0.0153	2.58	0.0138
MYOF	-2.72	0.0154	-3.7	0.0205
FOXL2NB	-3.95	0.0154	5.49	5.51e-06
CACNG6	3.63	0.0158	4.72	0.00214
PHOX2B-AS1	-4.74	0.0179	-4.48	0.0326
SLC18A2	-2.18	0.0185	-3.43	0.00956
IFITM2	2.3	0.0201	2.84	0.00489
EPHA10	2.19	0.0221	2.56	0.00865
CTCFL	2.61	0.0236	2.5	0.0347
C8orf48	-3.2	0.0239	-3.97	0.027
TSPEAR-AS1	3.8	0.0251	3.44	0.0482
IGFBP3	-3.08	0.0258	-3.53	0.0429
CSRP1	2.36	0.0271	2.71	0.0124
AC114316.1	3.56	0.0341	4.27	0.0113
HS3ST2	-2.19	0.0343	-5.71	0.00535
AC023794.4	-2.2	0.0372	2.28	0.00114
BARHL1	-2.7	0.0461	-4.66	0.0269
Supplementary Table 1. Common genes expressed between CTBP1 heterozygous and homozygous mutants. A total of 165 genes were commonly expressed between the mutants, with their corresponding logFC and adjusted p-values indicated. The genes highlighted in yellow are genes that were upregulated in heterozygous mutant neurons and downregulated in homozygous mutant neurons. The genes highlighted in gree…
